# Supplementary material for: First Structure–Activity-Relationship Study of Potent G2A Antagonists
Source: J Med Chem. 2026 Jun 11;69(12):14309–32. doi: 10.1021/acs.jmedchem.6c00079 (PMC13312408; doi:10.1021/acs.jmedchem.6c00079)
Supplement: Supplementary file 2 [file jm6c00079_si_002.csv]

Compound	SMILES	G2A IC50	pEC50 ± SE
1	O=C(NC1=CC=CC(C(F)(F)F)=C1)C2=CC=CC(NC(CC3=C(C)ON=C3C)=O)=C2	1.42 µM	5.85 ± 0.031
2	O=C(NC1=CC=CC(C(F)(F)F)=C1)C2=CC(C)=CC(NC(CC3=C(C)ON=C3C)=O)=C2	3.44 µM	5.46 ± 0.046
3	O=C(NC1=CC=CC(C(F)(F)F)=C1)C2=CC(F)=CC(NC(CC3=C(C)ON=C3C)=O)=C2	8.15 µM	5.09 ± 0.041
4	O=C(NC1=CC=CC(C(F)(F)F)=C1)C2=CC(C(F)(F)F)=CC(NC(CC3=C(C)ON=C3C)=O)=C2	6.04 µM	5.22 ± 0.073
5	O=C(NC1=CC=CC(C(F)(F)F)=C1)C2=CC=CC(NC(CC3=NOC(C)=C3)=O)=C2	41.3 µM	4.38 ± 0.735
6	O=C(NC1=CC=CC(C(F)(F)F)=C1)C2=CC=CC(NC(C(C)C3=C(C)ON=C3C)=O)=C2	3.69 µM	5.43 ± 0.045
7	O=C(NC1=CC=CC(C(F)(F)F)=C1)C2=CC=CC(NC(CC3=C(C)N(C)N=C3C)=O)=C2	11.6 µM	4.94 ± 0.038
8	O=C(NC1=CC=CC(C(F)(F)F)=C1)C2=CC=CC(NC(CC3=NON=C3C)=O)=C2	3.71 µM	5.43 ± 0.084
9	O=C(NC1=CC=CC(C(F)(F)F)=C1)C2=CC=CC(NC(CCC3=C(C)ON=C3C)=O)=C2	12.0 µM	4.92 ± 0.052
10	O=C(NC1=CC=CC(C(F)(F)F)=C1)C2=CC=CC(NC(C3=C(C)ON=C3C)=O)=C2	25.4 µM	4.6 ± 0.065
11	O=C(NC1=CC=CC(C(F)(F)F)=C1)C2=CC=CC(NC(CC3=C(C)NN=C3C)=O)=C2	113.3 µM	3.95 ± 1.118
12	O=C(NC1=CC=C(F)C=C1)C2=CC=CC(NC(CC3=C(C)ON=C3C)=O)=C2	4.48 µM	5.35 ± 0.037
13	O=C(NC1=CC=CC(OC)=C1)C2=CC=CC(NC(CC3=C(C)ON=C3C)=O)=C2	22.4 µM	4.65 ± 0.099
14	O=C(NC1=CC=CC(C#N)=C1)C2=CC=CC(NC(CC3=C(C)ON=C3C)=O)=C2	21.5 µM	4.67 ± 0.151
15	O=C(NC1=CC=CC(F)=C1)C2=CC=CC(NC(CC3=C(C)ON=C3C)=O)=C2	8.83 µM	5.05 ± 0.044
16	O=C(NC1=CC=C(Cl)C=C1)C2=CC=CC(NC(CC3=C(C)ON=C3C)=O)=C2	1.00 µM	6.00 ± 0.04
17	O=C(NC1=CC=CC(OC(F)F)=C1)C2=CC=CC(NC(CC3=C(C)ON=C3C)=O)=C2	8.67 µM	5.06 ± 0.089
18	O=C(NC1=CC=CC=C1F)C2=CC=CC(NC(CC3=C(C)ON=C3C)=O)=C2	42.7 µM	4.37 ± 0.115
19	O=C(NC1=CC=CC(OC(F)(F)F)=C1)C2=CC=CC(NC(CC3=C(C)ON=C3C)=O)=C2	15.7 µM	4.8 ± 0.082
20	O=C(NC1=CC=CC(C)=C1)C2=CC=CC(NC(CC3=C(C)ON=C3C)=O)=C2	6.22 µM	5.21 ± 0.057
21	O=C(NC1=CC=CC(Cl)=C1)C2=CC=CC(NC(CC3=C(C)ON=C3C)=O)=C2	2.08 µM	5.68 ± 0.033
22	O=C(NC1=CC=CC=C1)C2=CC=CC(NC(CC3=C(C)ON=C3C)=O)=C2	54.1 µM	4.27 ± 0.508
23	O=C(NC1=CC=CC=N1)C2=CC=CC(NC(CC3=C(C)ON=C3C)=O)=C2	73.8 µM	4.13 ± 0.091
24	O=C(NC1=CC=NC=C1)C2=CC=CC(NC(CC3=C(C)ON=C3C)=O)=C2	74.2 µM	4.13 ± 0.032
25	O=C(NC1=CC=CN=C1)C2=CC=CC(NC(CC3=C(C)ON=C3C)=O)=C2	>100 µM	-
26	O=C(NC1=CC(C(F)(F)F)=CN=C1)C2=CC=CC(NC(CC3=C(C)ON=C3C)=O)=C2	20.4 µM	4.69 ± 0.054
27	O=C(NC1=CC(C(F)(F)F)=CC=N1)C2=CC=CC(NC(CC3=C(C)ON=C3C)=O)=C2	8.48 µM	5.07 ± 0.063
28	O=C(NC1=NC(C(F)(F)F)=CC=C1)C2=CC=CC(NC(CC3=C(C)ON=C3C)=O)=C2	4.38 µM	5.36 ± 0.045
31	O=C(NC1=CC=C(Cl)C(Cl)=C1)C2=CC=CC(NC(CC3=C(C)ON=C3C)=O)=C2	0.33 µM	6.49 ± 0.034
32	O=C(NC1=CC=C(Cl)C(C(F)(F)F)=C1)C2=CC=CC(NC(CC3=C(C)ON=C3C)=O)=C2	1.78 µM	5.75 ± 0.08
33	O=C(NC1=CC=C(C(F)(F)F)C=C1)C2=CC=CC(NC(CC3=C(C)ON=C3C)=O)=C2	4.95 µM	5.31 ± 0.08
34	O=C(NC1=CC=C(Br)C=C1)C2=CC=CC(NC(CC3=C(C)ON=C3C)=O)=C2	1.17 µM	5.93 ± 0.045
35	O=C(NCC1=CC=C(Cl)C=C1)C2=CC=CC(NC(CC3=C(C)ON=C3C)=O)=C2	>100 µM	-
36	O=C(NC1=CC=C(C=CC=C2)C2=C1)C3=CC=CC(NC(CC4=C(C)ON=C4C)=O)=C3	18.6 µM	4.73 ± 0.226
43	O=C(NC1=CC=C(Cl)C=C1Cl)C2=CC=CC(NC(CC3=C(C)ON=C3C)=O)=C2	23.6 µM	4.63 ± 1.968
44	O=C(NC1=CC(Cl)=CC(Cl)=C1)C2=CC=CC(NC(CC3=C(C)ON=C3C)=O)=C2	inactive
53	O=C(NC1=CC=C([N+]([O-])=O)C=C1)C2=CC=CC(NC(CC3=C(C)ON=C3C)=O)=C2	7.76 µM	5.11 ± 0.121
54	O=C(NC1=CC=C([N+]([O-])=O)C(C(F)(F)F)=C1)C2=CC=CC(NC(CC3=C(C)ON=C3C)=O)=C2	2.73 µM	5.56 ± 0.054
63	O=C(NC1=CC=C(Cl)C(Cl)=C1)C2=NC=CC(NC(CC3=C(C)ON=C3C)=O)=C2	inactive
64	O=C(NC1=CC=C(Cl)C(Cl)=C1)C2=CN=CC(NC(CC3=C(C)ON=C3C)=O)=C2	4.1 µM	5.39 ± 0.078
65	O=C(NC1=CC=C(Cl)C(Cl)=C1)C2=CC=NC(NC(CC3=C(C)ON=C3C)=O)=C2	0.69 µM	6.16 ± 0.076
66	O=C(NC1=CC=C(Cl)C(Cl)=C1)C2=CC=CC(NC(CC3=C(C)ON=C3C)=O)=N2	inactive
68	O=C(NC1=CC=C(Cl)C(Cl)=C1)C2=CC=NC(NC(CC3=C(C)ON=C3C)=O)=N2	107 µM	3.97 ± 0.741
73	O=C(NC1=CC=C(Cl)C(Cl)=C1)C2=CC=C(NC(CC3=C(C)ON=C3C)=O)O2	5.98 µM	5.22 ± 0.119
74	O=C(NC1=CC=C(Cl)C(Cl)=C1)C2=CN=C(NC(CC3=C(C)ON=C3C)=O)N2	inactive
77	O=C(NC1=CC=C(Cl)C(Cl)=C1)C2=CC=CC(C(NCC3=C(C)ON=C3C)=O)=C2	56.8 µM	4.25 ± 0.291
80	O=C(NC1=CC=C(Cl)C(Cl)=C1)C2=CC=CC(S(NCC3=C(ON=C3C)C)(=O)=O)=C2	16.8 µM	4.78 ± 0.04
83	O=C(NC1=CC=C(Cl)C(Cl)=C1)C2=CC=CC(NCCC3=C(C)ON=C3C)=C2	3.27 µM	5.49 ± 0.058
84	O=C(NC1=CC=C(Cl)C(Cl)=C1)C2=CC=CC(NS(NC3=C(C)ON=C3C)(=O)=O)=C2	26.9 µM	4.57 ± 0.07
86	O=C(NC1=CC=C(Cl)C(Cl)=C1)C2=CC=CC(OCCC3=C(C)ON=C3C)=C2	inactive
88	O=C(CC1=C(C)ON=C1C)NC2=CC(C3=NC(C=C(Cl)C(Cl)=C4)=C4N3)=CC=C2	14.0 µM	4.86 ± 0.145
